# Supplementary material for: A minority of final stacks yields superior amplitude in single-particle cryo-EM
Source: Nat Commun. 2023 Dec 10;14:7822. doi: 10.1038/s41467-023-43555-x (PMC10711021; doi:10.1038/s41467-023-43555-x)
Supplement: Supplementary file 4 — Source Data [file 41467_2023_43555_MOESM4_ESM.zip]

Archive with 246 entries (222 files):
- Source Data/
- Source Data/.DS_Store
- __MACOSX/Source Data/._.DS_Store
- Source Data/figure2/
- __MACOSX/Source Data/._figure2
- Source Data/figure3/
- __MACOSX/Source Data/._figure3
- Source Data/figure4/
- __MACOSX/Source Data/._figure4
- Source Data/supplementary_figure_11/
- Source Data/supplementary_figure_4.csv
- __MACOSX/Source Data/._supplementary_figure_4.csv
- Source Data/supplementary_figure_2/
- Source Data/supplementary_figure_5/
- __MACOSX/Source Data/._supplementary_figure_5
- Source Data/supplementary_figure_9/
- Source Data/figure2/10097/
- __MACOSX/Source Data/figure2/._10097
- Source Data/figure2/11120/
- __MACOSX/Source Data/figure2/._11120
- Source Data/figure2/.DS_Store
- __MACOSX/Source Data/figure2/._.DS_Store
- Source Data/figure2/11233/
- __MACOSX/Source Data/figure2/._11233
- Source Data/figure2/10330/
- __MACOSX/Source Data/figure2/._10330
- Source Data/figure2/10024/
- __MACOSX/Source Data/figure2/._10024
- Source Data/figure2/sa/
- __MACOSX/Source Data/figure2/._sa
- Source Data/figure2/10264/
- __MACOSX/Source Data/figure2/._10264
- Source Data/figure2/apo/
- __MACOSX/Source Data/figure2/._apo
- Source Data/figure3/10097/
- __MACOSX/Source Data/figure3/._10097
- Source Data/figure3/11120/
- __MACOSX/Source Data/figure3/._11120
- Source Data/figure3/.DS_Store
- __MACOSX/Source Data/figure3/._.DS_Store
- Source Data/figure3/11233/
- __MACOSX/Source Data/figure3/._11233
- Source Data/figure3/10330/
- __MACOSX/Source Data/figure3/._10330
- Source Data/figure3/10024/
- __MACOSX/Source Data/figure3/._10024
- Source Data/figure3/10264/
- __MACOSX/Source Data/figure3/._10264
- Source Data/figure3/streptavidin/
- __MACOSX/Source Data/figure3/._streptavidin
- Source Data/figure3/apoferritin/
- __MACOSX/Source Data/figure3/._apoferritin
- Source Data/figure4/.DS_Store
- __MACOSX/Source Data/figure4/._.DS_Store
- Source Data/figure4/cisTEM_real_radiation_damage.csv
- __MACOSX/Source Data/figure4/._cisTEM_real_radiation_damage.csv
- Source Data/figure4/panel_D.npy
- __MACOSX/Source Data/figure4/._panel_D.npy
- Source Data/figure4/NCC_real_radiation_damage.csv
- __MACOSX/Source Data/figure4/._NCC_real_radiation_damage.csv
- Source Data/figure4/CryoSieve_real_radiation_damage.csv
- __MACOSX/Source Data/figure4/._CryoSieve_real_radiation_damage.csv
- Source Data/supplementary_figure_11/.DS_Store
- __MACOSX/Source Data/supplementary_figure_11/._.DS_Store
- Source Data/supplementary_figure_11/NCC_simulation_40K.csv
- __MACOSX/Source Data/supplementary_figure_11/._NCC_simulation_40K.csv
- Source Data/supplementary_figure_11/cryoSieve_simulation_40K.csv
- __MACOSX/Source Data/supplementary_figure_11/._cryoSieve_simulation_40K.csv
- Source Data/supplementary_figure_2/fsc.npy
- __MACOSX/Source Data/supplementary_figure_2/._fsc.npy
- Source Data/supplementary_figure_2/ps_cs.npy
- __MACOSX/Source Data/supplementary_figure_2/._ps_cs.npy
- Source Data/supplementary_figure_2/ps_relion.npy
- __MACOSX/Source Data/supplementary_figure_2/._ps_relion.npy
- Source Data/supplementary_figure_2/relion_vs_cryosparc.csv
- __MACOSX/Source Data/supplementary_figure_2/._relion_vs_cryosparc.csv
- Source Data/supplementary_figure_5/10097_finest.csv
- __MACOSX/Source Data/supplementary_figure_5/._10097_finest.csv
- Source Data/supplementary_figure_5/11233_all.csv
- __MACOSX/Source Data/supplementary_figure_5/._11233_all.csv
- Source Data/supplementary_figure_5/streptavidin_finest.csv
- __MACOSX/Source Data/supplementary_figure_5/._streptavidin_finest.csv
- Source Data/supplementary_figure_5/.DS_Store
- __MACOSX/Source Data/supplementary_figure_5/._.DS_Store
- Source Data/supplementary_figure_5/10024_finest.csv
- __MACOSX/Source Data/supplementary_figure_5/._10024_finest.csv
- Source Data/supplementary_figure_5/apoferritin_all.csv
- __MACOSX/Source Data/supplementary_figure_5/._apoferritin_all.csv
- Source Data/supplementary_figure_5/10264_finest.csv
- __MACOSX/Source Data/supplementary_figure_5/._10264_finest.csv
- Source Data/supplementary_figure_5/11120_finest.csv
- __MACOSX/Source Data/supplementary_figure_5/._11120_finest.csv
- Source Data/supplementary_figure_5/streptavidin_all.csv
- __MACOSX/Source Data/supplementary_figure_5/._streptavidin_all.csv
- Source Data/supplementary_figure_5/11120_all.csv
- __MACOSX/Source Data/supplementary_figure_5/._11120_all.csv
- Source Data/supplementary_figure_5/apoferritin_finest.csv
- __MACOSX/Source Data/supplementary_figure_5/._apoferritin_finest.csv
- Source Data/supplementary_figure_5/10330_all.csv
- __MACOSX/Source Data/supplementary_figure_5/._10330_all.csv
- Source Data/supplementary_figure_5/10024_all.csv
- __MACOSX/Source Data/supplementary_figure_5/._10024_all.csv
- Source Data/supplementary_figure_5/10330_finest.csv
- __MACOSX/Source Data/supplementary_figure_5/._10330_finest.csv
- Source Data/supplementary_figure_5/10264_all.csv
- __MACOSX/Source Data/supplementary_figure_5/._10264_all.csv
- Source Data/supplementary_figure_5/11233_finest.csv
- __MACOSX/Source Data/supplementary_figure_5/._11233_finest.csv
- Source Data/supplementary_figure_5/10097_all.csv
- __MACOSX/Source Data/supplementary_figure_5/._10097_all.csv
- Source Data/supplementary_figure_9/projection.npy
- Source Data/supplementary_figure_9/ctf.npy
- Source Data/supplementary_figure_9/random phase.npy
- Source Data/supplementary_figure_9/translation.npy
- Source Data/figure2/10097/10097_sharp_map_q_score.csv
- __MACOSX/Source Data/figure2/10097/._10097_sharp_map_q_score.csv
- Source Data/figure2/10097/10097_raw_map_q_score.csv
- __MACOSX/Source Data/figure2/10097/._10097_raw_map_q_score.csv
- Source Data/figure2/10097/.DS_Store
- __MACOSX/Source Data/figure2/10097/._.DS_Store
- Source Data/figure2/10097/10097_sharp_map_half_maps.csv
- __MACOSX/Source Data/figure2/10097/._10097_sharp_map_half_maps.csv
- Source Data/figure2/10097/10097_sharp_map_model_to_map.csv
- __MACOSX/Source Data/figure2/10097/._10097_sharp_map_model_to_map.csv
- Source Data/figure2/10097/10097_b_rosenthal.csv
- __MACOSX/Source Data/figure2/10097/._10097_b_rosenthal.csv
- Source Data/figure2/11120/11120_b_rosenthal.csv
- __MACOSX/Source Data/figure2/11120/._11120_b_rosenthal.csv
- Source Data/figure2/11120/.DS_Store
- __MACOSX/Source Data/figure2/11120/._.DS_Store
- Source Data/figure2/11120/11120_sharp_map_half_maps.csv
- __MACOSX/Source Data/figure2/11120/._11120_sharp_map_half_maps.csv
- Source Data/figure2/11120/11120_sharp_map_model_to_map.csv
- __MACOSX/Source Data/figure2/11120/._11120_sharp_map_model_to_map.csv
- Source Data/figure2/11120/11120_sharp_map_q_score.csv
- __MACOSX/Source Data/figure2/11120/._11120_sharp_map_q_score.csv
- Source Data/figure2/11120/11120_raw_map_q_score.csv
- __MACOSX/Source Data/figure2/11120/._11120_raw_map_q_score.csv
- Source Data/figure2/11233/.DS_Store
- __MACOSX/Source Data/figure2/11233/._.DS_Store
- Source Data/figure2/11233/11233_raw_map_q_score.csv
- __MACOSX/Source Data/figure2/11233/._11233_raw_map_q_score.csv
- Source Data/figure2/11233/11233_sharp_map_model_to_map.csv
- __MACOSX/Source Data/figure2/11233/._11233_sharp_map_model_to_map.csv
- Source Data/figure2/11233/11233_sharp_map_half_maps.csv
- __MACOSX/Source Data/figure2/11233/._11233_sharp_map_half_maps.csv
- Source Data/figure2/11233/11233_b_rosenthal.csv
- __MACOSX/Source Data/figure2/11233/._11233_b_rosenthal.csv
- Source Data/figure2/11233/11233_sharp_map_q_score.csv
- __MACOSX/Source Data/figure2/11233/._11233_sharp_map_q_score.csv
- Source Data/figure2/10330/.DS_Store
- __MACOSX/Source Data/figure2/10330/._.DS_Store
- Source Data/figure2/10330/10330_sharp_map_half_maps.csv
- __MACOSX/Source Data/figure2/10330/._10330_sharp_map_half_maps.csv
- Source Data/figure2/10330/10330_sharp_map_q_score.csv
- __MACOSX/Source Data/figure2/10330/._10330_sharp_map_q_score.csv
- Source Data/figure2/10330/10330_sharp_map_model_to_map.csv
- __MACOSX/Source Data/figure2/10330/._10330_sharp_map_model_to_map.csv
- Source Data/figure2/10330/10330_raw_map_q_score.csv
- __MACOSX/Source Data/figure2/10330/._10330_raw_map_q_score.csv
- Source Data/figure2/10330/10330_b_rosenthal.csv
- __MACOSX/Source Data/figure2/10330/._10330_b_rosenthal.csv
- Source Data/figure2/10024/.DS_Store
- __MACOSX/Source Data/figure2/10024/._.DS_Store
- Source Data/figure2/10024/10024_b_rosenthal.csv
- __MACOSX/Source Data/figure2/10024/._10024_b_rosenthal.csv
- Source Data/figure2/10024/10024_sharp_map_model_to_map.csv
- __MACOSX/Source Data/figure2/10024/._10024_sharp_map_model_to_map.csv
- Source Data/figure2/10024/10024_raw_map_q_score.csv
- __MACOSX/Source Data/figure2/10024/._10024_raw_map_q_score.csv
- Source Data/figure2/10024/10024_sharp_map_half_maps.csv
- __MACOSX/Source Data/figure2/10024/._10024_sharp_map_half_maps.csv
- Source Data/figure2/10024/10024_sharp_map_q_score.csv
- __MACOSX/Source Data/figure2/10024/._10024_sharp_map_q_score.csv
- Source Data/figure2/sa/sa_sharp_map_half_maps.csv
- __MACOSX/Source Data/figure2/sa/._sa_sharp_map_half_maps.csv
- Source Data/figure2/sa/.DS_Store
- __MACOSX/Source Data/figure2/sa/._.DS_Store
- Source Data/figure2/sa/sa_b_rosenthal.csv
- __MACOSX/Source Data/figure2/sa/._sa_b_rosenthal.csv
- Source Data/figure2/sa/sa_sharp_map_q_score.csv
- __MACOSX/Source Data/figure2/sa/._sa_sharp_map_q_score.csv
- Source Data/figure2/sa/sa_raw_map_q_score.csv
- __MACOSX/Source Data/figure2/sa/._sa_raw_map_q_score.csv
- Source Data/figure2/sa/sa_sharp_map_model_to_map.csv
- __MACOSX/Source Data/figure2/sa/._sa_sharp_map_model_to_map.csv
- Source Data/figure2/10264/10264_raw_map_q_score.csv
- __MACOSX/Source Data/figure2/10264/._10264_raw_map_q_score.csv
- Source Data/figure2/10264/.DS_Store
- __MACOSX/Source Data/figure2/10264/._.DS_Store
- Source Data/figure2/10264/10264_sharp_map_q_score.csv
- __MACOSX/Source Data/figure2/10264/._10264_sharp_map_q_score.csv
- Source Data/figure2/10264/10264_b_rosenthal.csv
- __MACOSX/Source Data/figure2/10264/._10264_b_rosenthal.csv
- Source Data/figure2/10264/10264_sharp_map_half_maps.csv
- __MACOSX/Source Data/figure2/10264/._10264_sharp_map_half_maps.csv
- Source Data/figure2/10264/10264_sharp_map_model_to_map.csv
- __MACOSX/Source Data/figure2/10264/._10264_sharp_map_model_to_map.csv
- Source Data/figure2/apo/apo_sharp_map_half_maps.csv
- __MACOSX/Source Data/figure2/apo/._apo_sharp_map_half_maps.csv
- Source Data/figure2/apo/.DS_Store
- __MACOSX/Source Data/figure2/apo/._.DS_Store
- Source Data/figure2/apo/apo_sharp_map_q_score.csv
- __MACOSX/Source Data/figure2/apo/._apo_sharp_map_q_score.csv
- Source Data/figure2/apo/apo_raw_map_q_score.csv
- __MACOSX/Source Data/figure2/apo/._apo_raw_map_q_score.csv
- Source Data/figure2/apo/apo_b_rosenthal.csv
- __MACOSX/Source Data/figure2/apo/._apo_b_rosenthal.csv
- Source Data/figure2/apo/apo_sharp_map_model_to_map.csv
- __MACOSX/Source Data/figure2/apo/._apo_sharp_map_model_to_map.csv
- Source Data/figure3/10097/10097_2d_classification.csv
- __MACOSX/Source Data/figure3/10097/._10097_2d_classification.csv
- Source Data/figure3/10097/.DS_Store
- __MACOSX/Source Data/figure3/10097/._.DS_Store
- Source Data/figure3/11120/.DS_Store
- __MACOSX/Source Data/figure3/11120/._.DS_Store
- Source Data/figure3/11120/11120_2d_classification.csv
- __MACOSX/Source Data/figure3/11120/._11120_2d_classification.csv
- Source Data/figure3/11233/.DS_Store
- __MACOSX/Source Data/figure3/11233/._.DS_Store
- Source Data/figure3/11233/11233_2d_classification.csv
- __MACOSX/Source Data/figure3/11233/._11233_2d_classification.csv
- Source Data/figure3/10330/.DS_Store
- __MACOSX/Source Data/figure3/10330/._.DS_Store
- Source Data/figure3/10330/10330_2d_classification.csv
- __MACOSX/Source Data/figure3/10330/._10330_2d_classification.csv
- Source Data/figure3/10024/.DS_Store
- __MACOSX/Source Data/figure3/10024/._.DS_Store
- Source Data/figure3/10024/10024_2d_classification.csv
- __MACOSX/Source Data/figure3/10024/._10024_2d_classification.csv
- Source Data/figure3/10264/10264_2d_classification.csv
- __MACOSX/Source Data/figure3/10264/._10264_2d_classification.csv
- Source Data/figure3/10264/.DS_Store
- __MACOSX/Source Data/figure3/10264/._.DS_Store
- Source Data/figure3/streptavidin/.DS_Store
- __MACOSX/Source Data/figure3/streptavidin/._.DS_Store
- Source Data/figure3/streptavidin/.streptavidin_2d_classification.csv.un~
- __MACOSX/Source Data/figure3/streptavidin/._.streptavidin_2d_classification.csv.un~
- Source Data/figure3/streptavidin/streptavidin_2d_classification.csv
- __MACOSX/Source Data/figure3/streptavidin/._streptavidin_2d_classification.csv
- Source Data/figure3/apoferritin/.DS_Store
- __MACOSX/Source Data/figure3/apoferritin/._.DS_Store
- Source Data/figure3/apoferritin/.apoferritin_2d_classification.csv.un~
- __MACOSX/Source Data/figure3/apoferritin/._.apoferritin_2d_classification.csv.un~
- Source Data/figure3/apoferritin/apoferritin_2d_classification.csv
- __MACOSX/Source Data/figure3/apoferritin/._apoferritin_2d_classification.csv
