# Supplementary material for: A minority of final stacks yields superior amplitude in single-particle cryo-EM
Source: Nat Commun. 2023 Dec 10;14:7822. doi: 10.1038/s41467-023-43555-x (PMC10711021; doi:10.1038/s41467-023-43555-x)
Supplement: Supplementary file 4 — Source Data [file 41467_2023_43555_MOESM4_ESM.zip › Source Data/supplementary_figure_4.csv]

phase	amplitude
2.97	2.97
3.14	3.01
3.06	2.95
3.24	2.92
3.26	2.9
3.42	2.98
3.43	2.98
3.42	2.99
3.62	3
3.65	3.14
