# Supplementary material for: A minority of final stacks yields superior amplitude in single-particle cryo-EM
Source: Nat Commun. 2023 Dec 10;14:7822. doi: 10.1038/s41467-023-43555-x (PMC10711021; doi:10.1038/s41467-023-43555-x)
Supplement: Supplementary file 4 — Source Data [file 41467_2023_43555_MOESM4_ESM.zip › Source Data/figure4/cisTEM_real_radiation_damage.csv]

job035	job036	job037	job038
46098	46098	46098	46098
37658	37203	35891	36018
30768	30019	28524	28105
25721	24506	22533	21172
21769	20110	17686	15581
18655	16525	13774	11162
16005	13656	10640	7791
13821	11336	8118	5199
12010	9345	6062	3363
10460	7693	4365	2106
