# Supplementary material for: A minority of final stacks yields superior amplitude in single-particle cryo-EM
Source: Nat Commun. 2023 Dec 10;14:7822. doi: 10.1038/s41467-023-43555-x (PMC10711021; doi:10.1038/s41467-023-43555-x)
Supplement: Supplementary file 4 — Source Data [file 41467_2023_43555_MOESM4_ESM.zip › Source Data/figure4/NCC_real_radiation_damage.csv]

job035	job036	job037	job038
46098	46098	46098	46098
44099	41539	34634	26500
42405	36339	24503	14169
39879	30054	16228	7405
36540	23973	10684	4023
32812	18692	6906	2134
28451	13879	4238	1132
24701	10422	2766	639
21180	7827	1802	379
17177	5416	1055	202
