# Supplementary material for: A minority of final stacks yields superior amplitude in single-particle cryo-EM
Source: Nat Commun. 2023 Dec 10;14:7822. doi: 10.1038/s41467-023-43555-x (PMC10711021; doi:10.1038/s41467-023-43555-x)
Supplement: Supplementary file 4 — Source Data [file 41467_2023_43555_MOESM4_ESM.zip › Source Data/figure4/CryoSieve_real_radiation_damage.csv]

job035	job036	job037	job038
46098	46098	46098	46098
44127	41646	34775	26224
43222	38196	24426	11574
41988	32710	14748	4488
40320	25718	7415	1695
37454	18380	3580	704
33334	12499	1910	351
28355	8723	1179	219
23138	6586	898	158
18257	5437	794	136
