# Supplementary material for: A minority of final stacks yields superior amplitude in single-particle cryo-EM
Source: Nat Commun. 2023 Dec 10;14:7822. doi: 10.1038/s41467-023-43555-x (PMC10711021; doi:10.1038/s41467-023-43555-x)
Supplement: Supplementary file 4 — Source Data [file 41467_2023_43555_MOESM4_ESM.zip › Source Data/supplementary_figure_11/NCC_simulation_40K.csv]

mb = 0	mb = 1	mb = 2	mb = 3	mb = 4
8000	8000	8000	8000	8000
7990	7992	7958	6504	1556
7986	7985	7830	1796	3
7963	7959	4557	1	0
7949	7924	511	0	0
7902	5204	0	0	0
7875	2609	0	0	0
7690	696	0	0	0
6567	141	0	0	0
5287	79	0	0	0
