# Supplementary material for: A minority of final stacks yields superior amplitude in single-particle cryo-EM
Source: Nat Commun. 2023 Dec 10;14:7822. doi: 10.1038/s41467-023-43555-x (PMC10711021; doi:10.1038/s41467-023-43555-x)
Supplement: Supplementary file 4 — Source Data [file 41467_2023_43555_MOESM4_ESM.zip › Source Data/supplementary_figure_11/cryoSieve_simulation_40K.csv]

mb = 0	mb = 1	mb = 2	mb = 3	mb = 4
8000	8000	8000	8000	8000
7988	7989	7945	6341	1737
7976	7977	7358	2161	128
7930	7720	4481	344	5
7658	6623	2036	67	0
6967	5146	971	22	0
6070	3906	503	5	0
5162	2957	267	2	0
4331	2227	152	0	0
3575	1688	105	0	0
