# Supplementary material for: A minority of final stacks yields superior amplitude in single-particle cryo-EM
Source: Nat Commun. 2023 Dec 10;14:7822. doi: 10.1038/s41467-023-43555-x (PMC10711021; doi:10.1038/s41467-023-43555-x)
Supplement: Supplementary file 4 — Source Data [file 41467_2023_43555_MOESM4_ESM.zip › Source Data/supplementary_figure_2/relion_vs_cryosparc.csv]

RELION	CryoSPARC
3.052	3.055
3.047	3.047
2.88	3.193
2.962	3.184
2.974	3.229
2.91	3.244
2.971	3.225
2.976	3.485
3.027	3.685
3.037	3.85
