# Supplementary material for: A minority of final stacks yields superior amplitude in single-particle cryo-EM
Source: Nat Commun. 2023 Dec 10;14:7822. doi: 10.1038/s41467-023-43555-x (PMC10711021; doi:10.1038/s41467-023-43555-x)
Supplement: Supplementary file 4 — Source Data [file 41467_2023_43555_MOESM4_ESM.zip › Source Data/supplementary_figure_5/streptavidin_finest.csv]

J1518	6.905	-560.3
J1519	3.19	-88.7
J1516	3.764	-71.9
J1517	3.099	-95.5
J1520	3.156	-96.2
