# Supplementary material for: A minority of final stacks yields superior amplitude in single-particle cryo-EM
Source: Nat Commun. 2023 Dec 10;14:7822. doi: 10.1038/s41467-023-43555-x (PMC10711021; doi:10.1038/s41467-023-43555-x)
Supplement: Supplementary file 4 — Source Data [file 41467_2023_43555_MOESM4_ESM.zip › Source Data/supplementary_figure_5/10024_finest.csv]

J281	6.85	-239.3
J285	6.29	-273.7
J282	4.043	-62.5
J284	4.312	-53.9
J283	3.954	-79.7
