# Supplementary material for: A minority of final stacks yields superior amplitude in single-particle cryo-EM
Source: Nat Commun. 2023 Dec 10;14:7822. doi: 10.1038/s41467-023-43555-x (PMC10711021; doi:10.1038/s41467-023-43555-x)
Supplement: Supplementary file 4 — Source Data [file 41467_2023_43555_MOESM4_ESM.zip › Source Data/supplementary_figure_5/apoferritin_all.csv]

J1159	2.108	-65.4
J1160	2.049	-67.3
J1162	2.012	-69.5
J1163	3.211	-105.3
J1166	3.245	-117.7
