# Supplementary material for: A minority of final stacks yields superior amplitude in single-particle cryo-EM
Source: Nat Commun. 2023 Dec 10;14:7822. doi: 10.1038/s41467-023-43555-x (PMC10711021; doi:10.1038/s41467-023-43555-x)
Supplement: Supplementary file 4 — Source Data [file 41467_2023_43555_MOESM4_ESM.zip › Source Data/supplementary_figure_5/10264_finest.csv]

J261	4.478	-21.9
J267	4.071	-26.7
J273	3.629	-59.1
J276	3.316	-79.7
J279	3.088	-94.0
