# Supplementary material for: A minority of final stacks yields superior amplitude in single-particle cryo-EM
Source: Nat Commun. 2023 Dec 10;14:7822. doi: 10.1038/s41467-023-43555-x (PMC10711021; doi:10.1038/s41467-023-43555-x)
Supplement: Supplementary file 4 — Source Data [file 41467_2023_43555_MOESM4_ESM.zip › Source Data/supplementary_figure_5/streptavidin_all.csv]

J1428	3.457	-140.6
J1429	3.73	-116.8
J1427	3.145	-132.5
J1431	3.465	-107.4
J1430	3.14	-113.9
