# Supplementary material for: A minority of final stacks yields superior amplitude in single-particle cryo-EM
Source: Nat Commun. 2023 Dec 10;14:7822. doi: 10.1038/s41467-023-43555-x (PMC10711021; doi:10.1038/s41467-023-43555-x)
Supplement: Supplementary file 4 — Source Data [file 41467_2023_43555_MOESM4_ESM.zip › Source Data/supplementary_figure_5/apoferritin_finest.csv]

J1494	6.202	-324.4
J1493	2.028	-56.3
J1495	1.926	-55.9
J1497	1.842	-55.9
J1496	1.807	-58.1
