# Supplementary material for: A minority of final stacks yields superior amplitude in single-particle cryo-EM
Source: Nat Commun. 2023 Dec 10;14:7822. doi: 10.1038/s41467-023-43555-x (PMC10711021; doi:10.1038/s41467-023-43555-x)
Supplement: Supplementary file 4 — Source Data [file 41467_2023_43555_MOESM4_ESM.zip › Source Data/supplementary_figure_5/11233_finest.csv]

J356	4.27	-33.4
J357	3.423	-56.7
J360	3.192	-68.7
J359	3.882	-42.9
J358	2.985	-77.2
