# Supplementary material for: A minority of final stacks yields superior amplitude in single-particle cryo-EM
Source: Nat Commun. 2023 Dec 10;14:7822. doi: 10.1038/s41467-023-43555-x (PMC10711021; doi:10.1038/s41467-023-43555-x)
Supplement: Supplementary file 4 — Source Data [file 41467_2023_43555_MOESM4_ESM.zip › Source Data/supplementary_figure_5/10097_all.csv]

J275	5.879	-377.5
J274	5.071	-277.5
J277	4.227	-198.3
J278	4.183	-222.9
J280	4.033	-225.1
