# Supplementary material for: A minority of final stacks yields superior amplitude in single-particle cryo-EM
Source: Nat Commun. 2023 Dec 10;14:7822. doi: 10.1038/s41467-023-43555-x (PMC10711021; doi:10.1038/s41467-023-43555-x)
Supplement: Supplementary file 4 — Source Data [file 41467_2023_43555_MOESM4_ESM.zip › Source Data/figure2/10097/10097_sharp_map_half_maps.csv]

retain_ratio	random	NCC	cryoSieve	cistem
1	4.11	4.11	4.11	4.11
0.8	4.08	4	4	4.06
0.64	4.12	3.96	3.95	3.95
0.51	4.12	3.97	3.77	4
0.41	4.2	4.05	3.75	4.02
0.33	4.31	4.02	3.78	4.07
0.26	4.17	4.12	3.62	4.12
0.21	4.53	4.02	3.71	3.96
0.17	4.7	4.27	3.66	4.05
0.13	4.74	4.35	3.89	4.15
