# Supplementary material for: A minority of final stacks yields superior amplitude in single-particle cryo-EM
Source: Nat Commun. 2023 Dec 10;14:7822. doi: 10.1038/s41467-023-43555-x (PMC10711021; doi:10.1038/s41467-023-43555-x)
Supplement: Supplementary file 4 — Source Data [file 41467_2023_43555_MOESM4_ESM.zip › Source Data/figure2/10097/10097_b_rosenthal.csv]

retain_ratio	random	NCC	cryoSieve	cistem
1	240.6	240.6	240.6	240.6
0.8	235.8	223.6	217.6	225.1
0.64	233.8	218.6	187.6	218.5
0.51	257.8	209.5	185.2	208.3
0.41	244	205.7	165.2	203.3
0.32	263.5	195.8	152.2	191.1
0.26	250.4	209.7	138.9	194.2
0.21	301.8	208.7	141.3	178.2
0.17	296.5	212.6	142.8	172.1
0.13	290.7	206.7	149.4	175.1
