# Supplementary material for: A minority of final stacks yields superior amplitude in single-particle cryo-EM
Source: Nat Commun. 2023 Dec 10;14:7822. doi: 10.1038/s41467-023-43555-x (PMC10711021; doi:10.1038/s41467-023-43555-x)
Supplement: Supplementary file 4 — Source Data [file 41467_2023_43555_MOESM4_ESM.zip › Source Data/figure2/11120/11120_b_rosenthal.csv]

retain_ratio	random	NCC	cryoSieve	cistem
1	94.5	94.5	94.5	94.5
0.8	102.8	83.8	85.4	93.2
0.64	104.5	79.1	77.2	90
0.51	115.1	75.8	73.8	83.6
0.41	121.8	79.6	67.7	82.5
0.32	145.9	77.3	67.8	84
0.26	169.5	77.9	62.7	81.7
0.21	224.7	74.5	63.9	91.1
0.17	388.6	80.4	76.1	102.9
0.13	414.3	97	69.5	103.3
