# Supplementary material for: A minority of final stacks yields superior amplitude in single-particle cryo-EM
Source: Nat Commun. 2023 Dec 10;14:7822. doi: 10.1038/s41467-023-43555-x (PMC10711021; doi:10.1038/s41467-023-43555-x)
Supplement: Supplementary file 4 — Source Data [file 41467_2023_43555_MOESM4_ESM.zip › Source Data/figure2/11120/11120_sharp_map_half_maps.csv]

retain_ratio	random	NCC	cryoSieve	cistem
1	3.12	3.12	3.12	3.12
0.8	3.22	3.04	3.06	3.1
0.64	3.27	3.09	3.06	3.12
0.51	3.34	3.1	3	3.13
0.41	3.52	3.12	3.02	3.17
0.33	3.78	3.28	2.96	3.19
0.26	3.93	3.25	3.02	3.31
0.21	4.78	3.32	3.15	3.42
0.17	6.85	3.41	3.15	3.5
0.13	7.16	3.66	3.49	3.75
