# Supplementary material for: A minority of final stacks yields superior amplitude in single-particle cryo-EM
Source: Nat Commun. 2023 Dec 10;14:7822. doi: 10.1038/s41467-023-43555-x (PMC10711021; doi:10.1038/s41467-023-43555-x)
Supplement: Supplementary file 4 — Source Data [file 41467_2023_43555_MOESM4_ESM.zip › Source Data/figure2/11120/11120_sharp_map_q_score.csv]

retain_ratio	random	NCC	cryoSieve	cistem
1	0.47	0.47	0.47	0.47
0.8	0.458	0.478	0.48	0.48
0.64	0.444	0.479	0.479	0.475
0.51	0.42	0.466	0.486	0.471
0.41	0.413	0.465	0.486	0.464
0.33	0.377	0.449	0.474	0.452
0.26	0.361	0.448	0.463	0.443
0.21	0.248	0.426	0.45	0.424
0.17	0.172	0.413	0.437	0.409
0.13	0.168	0.394	0.404	0.391
