# Supplementary material for: A minority of final stacks yields superior amplitude in single-particle cryo-EM
Source: Nat Commun. 2023 Dec 10;14:7822. doi: 10.1038/s41467-023-43555-x (PMC10711021; doi:10.1038/s41467-023-43555-x)
Supplement: Supplementary file 4 — Source Data [file 41467_2023_43555_MOESM4_ESM.zip › Source Data/figure2/11233/11233_sharp_map_half_maps.csv]

retain_ratio	random	NCC	cryoSieve	cistem
1	3.04	3.04	3.04	3.04
0.8	3.12	2.95	3.01	3.05
0.64	3.23	2.98	2.95	2.95
0.51	3.23	3.07	2.92	2.96
0.41	3.31	2.98	2.9	2.93
0.33	3.32	3.08	2.98	2.96
0.26	3.41	3.13	2.98	2.98
0.21	3.5	3.17	2.99	2.98
0.17	3.64	3.2	3	3.02
0.13	3.77	3.33	3.14	3.1
