# Supplementary material for: A minority of final stacks yields superior amplitude in single-particle cryo-EM
Source: Nat Commun. 2023 Dec 10;14:7822. doi: 10.1038/s41467-023-43555-x (PMC10711021; doi:10.1038/s41467-023-43555-x)
Supplement: Supplementary file 4 — Source Data [file 41467_2023_43555_MOESM4_ESM.zip › Source Data/figure2/11233/11233_b_rosenthal.csv]

retain_ratio	random	NCC	cryoSieve	cistem
1	109.9	109.9	109.9	109.9
0.8	111.1	99.1	98.5	103.7
0.64	108.1	98	92.4	93.6
0.51	108.5	94.4	88.4	91.3
0.41	110.5	95.4	85.9	89.1
0.32	113	94.4	81	84.8
0.26	112.6	94.7	77.4	83.7
0.21	114.3	93.6	74.2	85.4
0.17	118.9	93	73.4	82.9
0.13	120	91	74.1	75.7
