# Supplementary material for: A minority of final stacks yields superior amplitude in single-particle cryo-EM
Source: Nat Commun. 2023 Dec 10;14:7822. doi: 10.1038/s41467-023-43555-x (PMC10711021; doi:10.1038/s41467-023-43555-x)
Supplement: Supplementary file 4 — Source Data [file 41467_2023_43555_MOESM4_ESM.zip › Source Data/figure2/10330/10330_sharp_map_half_maps.csv]

retain_ratio	random	NCC	cryoSieve	cistem
1	3.68	3.68	3.68	3.68
0.8	3.93	3.49	3.43	3.67
0.64	6.53	3.46	3.37	3.66
0.51	7.9	3.73	3.26	4.05
0.41	7.84	3.76	3.36	6.4
0.33	8.01	3.85	3.4	6.54
0.26	8.33	3.83	3.37	6.58
0.21	9.98	4.28	3.44	7.07
0.17	10.69	4.42	6.97	7.49
0.13	11.1	6.31	7.06	8.2
