# Supplementary material for: A minority of final stacks yields superior amplitude in single-particle cryo-EM
Source: Nat Commun. 2023 Dec 10;14:7822. doi: 10.1038/s41467-023-43555-x (PMC10711021; doi:10.1038/s41467-023-43555-x)
Supplement: Supplementary file 4 — Source Data [file 41467_2023_43555_MOESM4_ESM.zip › Source Data/figure2/10024/10024_b_rosenthal.csv]

retain_ratio	random	NCC	cryoSieve	cistem
1	198.5	198.5	198.5	198.5
0.8	193.5	185.4	185.7	188.1
0.64	194.1	180.5	176.2	176.3
0.51	205.5	176.8	162.5	181.2
0.41	196.4	184.5	153.4	196.3
0.32	200	188.3	147.6	224.8
0.26	211.1	212.4	141.5	236.1
0.21	223.5	246.6	149.4	258.3
0.17	231.3	258	145.1	309.7
0.13	216	311.4	160.7	260.4
