# Supplementary material for: A minority of final stacks yields superior amplitude in single-particle cryo-EM
Source: Nat Commun. 2023 Dec 10;14:7822. doi: 10.1038/s41467-023-43555-x (PMC10711021; doi:10.1038/s41467-023-43555-x)
Supplement: Supplementary file 4 — Source Data [file 41467_2023_43555_MOESM4_ESM.zip › Source Data/figure2/10024/10024_sharp_map_half_maps.csv]

retain_ratio	random	NCC	cryoSieve	cistem
1	3.89	3.89	3.89	3.89
0.8	4.08	3.97	3.96	4.04
0.64	4.11	4.04	3.94	4.03
0.51	4.22	4.01	3.95	4.03
0.41	4.19	4.05	3.84	4.13
0.33	4.27	4.21	3.92	4.39
0.26	4.42	4.26	3.9	4.44
0.21	4.55	4.61	3.99	6.26
0.17	4.53	4.87	4.05	6.47
0.13	4.64	6.09	4.2	6.61
