# Supplementary material for: A minority of final stacks yields superior amplitude in single-particle cryo-EM
Source: Nat Commun. 2023 Dec 10;14:7822. doi: 10.1038/s41467-023-43555-x (PMC10711021; doi:10.1038/s41467-023-43555-x)
Supplement: Supplementary file 4 — Source Data [file 41467_2023_43555_MOESM4_ESM.zip › Source Data/figure2/sa/sa_sharp_map_half_maps.csv]

retain_ratio	random	NCC	cryoSieve	cistem
1	3.149	3.149	3.149	2
0.8	3.206	3.183	3.134	2
0.64	3.246	3.132	3.122	2
0.51	3.236	3.191	2.98	2
0.41	3.217	3.348	3.085	2
0.33	3.464	3.415	2.994	2
0.26	3.394	3.541	3.027	2
0.21	3.466	3.493	3.086	2
0.17	3.656	3.512	3.028	2
0.13	3.832	3.473	3.044	2
