# Supplementary material for: A minority of final stacks yields superior amplitude in single-particle cryo-EM
Source: Nat Commun. 2023 Dec 10;14:7822. doi: 10.1038/s41467-023-43555-x (PMC10711021; doi:10.1038/s41467-023-43555-x)
Supplement: Supplementary file 4 — Source Data [file 41467_2023_43555_MOESM4_ESM.zip › Source Data/figure2/sa/sa_sharp_map_q_score.csv]

	random	NCC	cryoSieve	cistem
1	0.609	0.609	0.609	1
0.8	0.601	0.604	0.613	1
0.64	0.585	0.598	0.617	1
0.51	0.587	0.586	0.613	1
0.41	0.574	0.575	0.611	1
0.33	0.539	0.562	0.614	1
0.26	0.545	0.544	0.604	1
0.21	0.544	0.533	0.605	1
0.17	0.496	0.514	0.605	1
0.13	0.477	0.507	0.599	1
