# Supplementary material for: A minority of final stacks yields superior amplitude in single-particle cryo-EM
Source: Nat Commun. 2023 Dec 10;14:7822. doi: 10.1038/s41467-023-43555-x (PMC10711021; doi:10.1038/s41467-023-43555-x)
Supplement: Supplementary file 4 — Source Data [file 41467_2023_43555_MOESM4_ESM.zip › Source Data/figure2/sa/sa_raw_map_q_score.csv]

	random	NCC	cryoSieve	cistem
1	0.578	0.578	0.578	1
0.8	0.572	0.58	0.59	1
0.64	0.561	0.576	0.603	1
0.51	0.571	0.564	0.604	1
0.41	0.562	0.554	0.605	1
0.33	0.509	0.548	0.608	1
0.26	0.533	0.537	0.605	1
0.21	0.53	0.527	0.607	1
0.17	0.482	0.507	0.606	1
0.13	0.458	0.501	0.595	1
