# Supplementary material for: A minority of final stacks yields superior amplitude in single-particle cryo-EM
Source: Nat Commun. 2023 Dec 10;14:7822. doi: 10.1038/s41467-023-43555-x (PMC10711021; doi:10.1038/s41467-023-43555-x)
Supplement: Supplementary file 4 — Source Data [file 41467_2023_43555_MOESM4_ESM.zip › Source Data/figure2/sa/sa_sharp_map_model_to_map.csv]

	random	NCC	cryoSieve	cistem
1	3.456	3.456	3.456	2
0.8	3.456	3.456	3.456	2
0.64	3.547	3.456	3.37	2
0.51	3.547	3.547	3.37	2
0.41	3.851	3.547	3.37	2
0.33	3.964	3.643	3.37	2
0.26	3.964	3.851	3.456	2
0.21	3.964	3.964	3.37	2
0.17	4.212	4.084	3.456	2
0.13	4.212	4.084	3.456	2
