# Supplementary material for: A minority of final stacks yields superior amplitude in single-particle cryo-EM
Source: Nat Commun. 2023 Dec 10;14:7822. doi: 10.1038/s41467-023-43555-x (PMC10711021; doi:10.1038/s41467-023-43555-x)
Supplement: Supplementary file 4 — Source Data [file 41467_2023_43555_MOESM4_ESM.zip › Source Data/figure2/10264/10264_b_rosenthal.csv]

retain_ratio	random	NCC	cryoSieve	cistem
1	147.3	147.3	147.3	147.3
0.8	144.9	132.2	130.5	131.2
0.64	148.2	118.3	117.9	125.3
0.51	152.5	113.9	107.7	117.3
0.41	153.6	108.3	103.3	115.4
0.32	161	106.5	95.8	110.5
0.26	158.1	103.7	92.9	109.1
0.21	177.7	102.3	90.8	106.8
0.17	175.6	98.1	88.8	104.1
0.13	181.6	98	92.5	103.7
