# Supplementary material for: A minority of final stacks yields superior amplitude in single-particle cryo-EM
Source: Nat Commun. 2023 Dec 10;14:7822. doi: 10.1038/s41467-023-43555-x (PMC10711021; doi:10.1038/s41467-023-43555-x)
Supplement: Supplementary file 4 — Source Data [file 41467_2023_43555_MOESM4_ESM.zip › Source Data/figure2/10264/10264_sharp_map_half_maps.csv]

retain_ratio	random	NCC	cryoSieve	cistem
1	3.36	3.36	3.36	3.36
0.8	3.34	3.3	3.31	3.34
0.64	3.38	3.22	3.24	3.33
0.51	3.53	3.15	3.14	3.21
0.41	3.63	3.16	3.16	3.27
0.33	3.65	3.2	3.15	3.29
0.26	3.75	3.26	3.11	3.3
0.21	3.93	3.31	3.08	3.37
0.17	4	3.31	3.15	3.34
0.13	4.16	3.39	3.17	3.45
