# Supplementary material for: A minority of final stacks yields superior amplitude in single-particle cryo-EM
Source: Nat Commun. 2023 Dec 10;14:7822. doi: 10.1038/s41467-023-43555-x (PMC10711021; doi:10.1038/s41467-023-43555-x)
Supplement: Supplementary file 4 — Source Data [file 41467_2023_43555_MOESM4_ESM.zip › Source Data/figure2/apo/apo_sharp_map_half_maps.csv]

retain_ratio	random	NCC	cryoSieve	cistem
1	1.89	1.89	1.89	1.89
0.8	1.88	1.88	1.84	1.92
0.64	1.9	1.87	1.83	1.94
0.51	1.92	1.87	1.83	1.95
0.41	1.92	1.88	1.83	1.99
0.33	1.97	1.89	1.81	2.04
0.26	2	1.89	1.82	2.06
0.21	1.99	1.89	1.81	2.07
0.17	2.03	1.91	1.82	2.13
0.13	2.05	1.97	1.83	2.13
