# Supplementary material for: A minority of final stacks yields superior amplitude in single-particle cryo-EM
Source: Nat Commun. 2023 Dec 10;14:7822. doi: 10.1038/s41467-023-43555-x (PMC10711021; doi:10.1038/s41467-023-43555-x)
Supplement: Supplementary file 4 — Source Data [file 41467_2023_43555_MOESM4_ESM.zip › Source Data/figure2/apo/apo_b_rosenthal.csv]

retain_ratio	random	NCC	cryoSieve	cistem
1	81.6	81.6	81.6	81.6
0.8	94.6	61.8	68.2	67.8
0.64	70.8	62.1	58.5	67.5
0.51	63.9	63.8	55.8	69.9
0.41	76.8	56.6	53.8	74.6
0.32	76.7	61.4	51	80.8
0.26	67.4	55.8	49.6	505.7
0.21	68.6	57.6	48.1	147.4
0.17	62.6	54.5	48.7	123.8
0.13	81.8	56.6	45.4	90.2
