# Supplementary material for: A minority of final stacks yields superior amplitude in single-particle cryo-EM
Source: Nat Commun. 2023 Dec 10;14:7822. doi: 10.1038/s41467-023-43555-x (PMC10711021; doi:10.1038/s41467-023-43555-x)
Supplement: Supplementary file 4 — Source Data [file 41467_2023_43555_MOESM4_ESM.zip › Source Data/figure3/10097/10097_2d_classification.csv]

res	good	bad
6.9	2770	0
7	3230	0
7	3165	0
7	2620	0
7.1	2189	0
7.2	2215	0
7.2	2051	0
7.3	2366	0
7.4	2929	0
7.4	2098	0
7.5	2342	0
7.6	2866	0
7.7	1633	0
7.8	3000	0
7.8	2932	0
8	2660	0
8	2329	0
8	1770	0
8	1704	0
8.1	2679	0
8.1	2119	0
8.1	1785	0
8.1	1621	0
8.3	2305	0
8.8	1296	0
9.1	0	3248
9.1	0	2771
9.4	0	2890
9.7	0	1724
9.8	0	2729
9.9	1317	0
9.9	0	2589
10.1	0	2253
10.2	0	2411
10.3	0	2143
10.4	0	2385
10.5	706	0
11.9	0	1366
12	1003	0
12.1	0	1604
12.2	0	2354
12.6	0	1941
12.6	0	1738
13	469	0
13.5	651	0
13.5	0	1315
13.6	190	0
13.7	0	1370
14.2	0	1424
14.3	0	1182
14.6	0	1336
14.9	0	1249
15.3	1042	0
15.5	0	1199
15.8	0	1255
15.8	0	888
15.9	0	1638
16.2	0	1267
16.5	0	1451
17.1	0	1116
17.1	0	744
17.9	0	577
18	0	1206
18.3	0	405
19.3	0	1066
19.7	0	647
19.8	0	1105
20.6	0	656
20.8	0	497
21.1	505	0
21.1	0	837
21.2	0	855
22.5	0	525
22.5	0	362
23.2	162	0
23.7	0	659
23.9	0	399
24.3	0	337
24.7	281	0
25.2	188	0
25.3	0	403
25.4	156	0
26.5	0	259
26.8	0	385
26.9	94	0
27.2	191	0
27.2	0	403
27.4	250	0
27.8	217	0
28	0	227
29.1	89	0
39.8	125	0
53.2	182	0
58.4	25	0
58.6	0	50
68.4	17	0
69.4	20	0
90.9	1	0
104.2	2	0
134.1	3	0
