# Supplementary material for: A minority of final stacks yields superior amplitude in single-particle cryo-EM
Source: Nat Commun. 2023 Dec 10;14:7822. doi: 10.1038/s41467-023-43555-x (PMC10711021; doi:10.1038/s41467-023-43555-x)
Supplement: Supplementary file 4 — Source Data [file 41467_2023_43555_MOESM4_ESM.zip › Source Data/figure3/11120/11120_2d_classification.csv]

res	good	bad
7.2	993	0
7.9	1000	0
8	1338	0
8.1	1172	0
8.1	824	0
8.4	1046	0
8.5	618	0
8.7	996	0
8.8	584	0
9.2	902	0
9.4	528	0
9.7	0	1013
9.8	645	0
9.8	546	0
9.9	926	0
10.1	0	1015
10.2	0	1091
10.6	469	0
10.6	0	772
11.1	0	651
11.4	343	0
11.6	371	0
11.6	0	690
11.7	0	961
11.9	0	590
12.1	253	0
12.3	422	0
12.6	305	0
12.9	384	0
14.2	0	454
14.3	0	346
14.6	0	441
15.5	465	0
16.1	0	476
16.2	155	0
16.4	328	0
16.6	242	0
16.6	0	415
16.8	239	0
17	0	412
17	0	383
17.1	0	363
17.3	0	402
17.3	0	321
17.4	0	259
17.6	0	357
17.6	0	356
17.8	263	0
17.8	118	0
17.8	0	515
17.9	337	0
18	361	0
18	0	379
18	0	334
18	0	223
18.1	0	346
18.1	0	268
18.1	0	243
18.1	0	207
18.2	0	409
18.2	0	397
18.3	311	0
18.3	0	400
18.4	0	528
18.5	0	286
18.6	0	240
18.7	0	564
18.9	0	276
19	238	0
19	231	0
19	219	0
19	0	315
19.1	186	0
19.2	190	0
19.2	0	434
19.3	182	0
19.4	224	0
19.5	0	334
19.6	241	0
19.8	212	0
19.8	0	262
19.8	0	250
20	0	204
20.2	200	0
20.4	203	0
20.9	187	0
20.9	183	0
21	0	210
21.3	307	0
21.3	86	0
21.8	0	124
22	105	0
22.1	115	0
22.1	0	178
22.4	123	0
22.4	0	121
23.3	0	71
24.1	100	0
25.9	0	113
28.3	0	39
