# Supplementary material for: A minority of final stacks yields superior amplitude in single-particle cryo-EM
Source: Nat Commun. 2023 Dec 10;14:7822. doi: 10.1038/s41467-023-43555-x (PMC10711021; doi:10.1038/s41467-023-43555-x)
Supplement: Supplementary file 4 — Source Data [file 41467_2023_43555_MOESM4_ESM.zip › Source Data/figure3/11233/11233_2d_classification.csv]

res	good	bad
6.1	2127	0
6.2	2469	0
6.6	1051	0
7.1	582	0
7.2	1334	0
7.2	1152	0
7.2	1028	0
7.3	852	0
7.4	999	0
7.5	727	0
7.6	619	0
7.6	552	0
7.7	555	0
7.8	606	0
7.8	566	0
7.9	527	0
7.9	393	0
7.9	0	1724
8.1	0	1051
8.2	0	1751
8.3	0	1177
8.4	0	1015
8.5	539	0
8.5	357	0
8.6	446	0
8.6	0	846
8.6	0	711
8.6	0	624
8.7	552	0
8.7	501	0
8.7	481	0
8.7	0	587
8.8	483	0
8.9	531	0
8.9	0	537
9	0	618
9	0	566
9.1	0	665
9.2	0	674
9.2	0	411
9.3	417	0
9.4	2	0
9.6	525	0
9.8	0	786
10.1	0	579
10.8	0	701
11	0	378
12	0	384
13.4	0	281
14	201	0
14.1	0	377
14.4	0	309
14.6	338	0
14.6	0	287
14.9	0	328
15.2	0	467
15.3	0	351
15.8	0	260
15.9	0	176
16.1	0	281
16.3	0	321
16.5	0	280
16.7	0	344
19.6	0	185
28.3	0	69
64.3	0	51
84.8	0	76
87.7	3	0
91.3	0	17
92.1	0	2
99.3	0	5
100	0	47
105.1	0	50
109.2	0	3
109.4	0	49
115.6	0	67
116.9	0	1
120.2	0	39
120.4	0	8
135.6	2	0
135.6	1	0
135.6	0	1
135.6	1	0
135.6	1	0
135.6	1	0
135.6	1	0
135.6	0	1
