# Supplementary material for: A minority of final stacks yields superior amplitude in single-particle cryo-EM
Source: Nat Commun. 2023 Dec 10;14:7822. doi: 10.1038/s41467-023-43555-x (PMC10711021; doi:10.1038/s41467-023-43555-x)
Supplement: Supplementary file 4 — Source Data [file 41467_2023_43555_MOESM4_ESM.zip › Source Data/figure3/10330/10330_2d_classification.csv]

res	good	bad
7.2	588	0
8.4	456	0
10.5	435	0
10.6	465	0
10.8	394	0
11.9	337	0
12.2	454	0
12.3	0	393
12.8	209	0
13.3	252	0
13.5	395	0
16.3	0	349
16.5	329	0
16.6	323	0
16.9	0	400
16.9	0	296
17	237	0
17.2	0	390
17.2	0	297
17.3	0	274
17.3	0	225
17.4	125	0
17.5	0	208
17.6	0	183
17.7	234	0
17.7	0	227
18	419	0
18	207	0
18	0	355
18	0	240
18.1	0	287
18.1	0	278
18.2	237	0
18.2	113	0
18.2	0	253
18.2	0	238
18.3	0	249
18.3	0	230
18.3	0	201
18.3	0	93
18.4	261	0
18.4	147	0
18.4	0	248
18.6	281	0
18.6	127	0
18.6	126	0
18.6	0	150
18.7	94	0
18.7	0	86
18.8	264	0
18.8	0	173
18.9	157	0
18.9	120	0
18.9	0	133
19	0	532
19.1	0	86
19.3	0	107
19.4	122	0
19.7	93	0
19.7	63	0
20	113	0
20	0	136
20.4	121	0
20.4	0	101
20.8	135	0
20.9	0	118
21	0	103
21.2	0	80
21.3	137	0
21.6	0	119
21.8	0	103
21.9	0	52
22.2	0	42
22.4	0	68
22.5	0	113
23.2	50	0
58.6	0	19
67.9	14	0
72.2	0	2
74	12	0
94.7	0	8
95.8	0	3
105.8	0	0
121.9	0	0
122.2	0	0
124.2	3	0
124.2	1	0
124.2	0	0
124.2	0	0
124.2	0	0
124.2	0	0
124.2	0	0
124.2	0	2
124.2	0	1
124.2	0	0
124.2	0	0
