# Supplementary material for: A minority of final stacks yields superior amplitude in single-particle cryo-EM
Source: Nat Commun. 2023 Dec 10;14:7822. doi: 10.1038/s41467-023-43555-x (PMC10711021; doi:10.1038/s41467-023-43555-x)
Supplement: Supplementary file 4 — Source Data [file 41467_2023_43555_MOESM4_ESM.zip › Source Data/figure3/10024/10024_2d_classification.csv]

res	good	bad
7.1	1339	0
7.2	1662	0
7.4	1195	0
7.6	1418	0
7.6	990	0
7.7	1511	0
7.7	1050	0			> 1 / 8	10218	0
7.9	1053	0			( 1 / 9 , 1 / 8]	5016	5480
8	1167	0			(1 / 11, 1 / 9]	3306	8437
8	0	1646			[1 / 14, 1 / 11]	744	1223
8.1	778	0			<1 / 14	3029	6132
8.3	0	1651
8.4	660	0
8.5	974	0
8.5	894	0			> 1 / 8	0.457939318	0
8.5	0	1148			( 1 / 9 , 1 / 8]	0.224801685	0.257615645
8.7	0	1035			(1 / 11, 1 / 9]	0.148164747	0.396624671
8.9	543	0			[1 / 14, 1 / 11]	0.033343791	0.057493419
9	0	1013			<1 / 14	0.135750459	0.288266266
9.2	497	0
9.4	0	1418
9.4	0	1292
9.4	0	1077
9.5	426	0
9.6	622	0
9.6	444	0
9.6	0	570
9.7	423	0
9.8	497	0
10	0	551
10.2	0	676
10.4	0	689
10.6	397	0
10.7	0	580
10.7	0	571
11.6	373	0
12	0	650
12.9	0	573
13.3	371	0
14.3	0	531
14.5	0	569
16.4	0	339
16.5	0	362
17.1	399	0
17.4	185	0
17.4	0	350
17.7	357	0
17.9	0	333
18	365	0
18.1	212	0
18.1	0	401
18.3	247	0
18.3	229	0
18.8	0	343
18.9	0	416
19	0	397
19.1	0	240
19.2	309	0
19.5	99	0
20.1	179	0
20.1	0	357
20.8	149	0
22.5	187	0
22.5	0	132
23	0	99
23.3	0	109
24.8	99	0
24.8	0	96
24.9	0	134
25.6	0	125
26.2	0	63
27.1	0	96
46.1	0	85
67.2	0	55
75.9	0	84
80.1	0	25
87.9	0	88
89.2	0	49
91.6	0	95
103.3	2	0
104.7	0	34
123.4	0	67
125	0	37
131.4	1	0
133	0	14
139.4	2	0
145.9	2	0
145.9	2	0
145.9	2	0
145.9	1	0
145.9	1	7
