# Supplementary material for: A minority of final stacks yields superior amplitude in single-particle cryo-EM
Source: Nat Commun. 2023 Dec 10;14:7822. doi: 10.1038/s41467-023-43555-x (PMC10711021; doi:10.1038/s41467-023-43555-x)
Supplement: Supplementary file 4 — Source Data [file 41467_2023_43555_MOESM4_ESM.zip › Source Data/figure3/10264/10264_2d_classification.csv]

res	good	bad
6.6	5398	0
6.9	6718	0
7	8606	0
7	7393	0
7.2	3190	0
7.4	4753	0
7.6	6059	0
7.6	5060	0
7.7	7732	0
7.8	4441	0
7.8	3976	0
7.8	3834	0
8.1	4984	0
8.3	4019	0
8.3	2860	0
8.3	2669	0
8.4	3149	0
8.4	2866	0
8.5	2691	0
8.6	5263	0
8.6	3667	0
9.1	0	8428
9.2	0	8967
9.3	0	9002
9.4	3102	0
9.6	3385	0
10.2	2895	0
10.2	2817	0
10.4	3013	0
10.4	2287	0
10.7	0	4408
11.5	0	4510
11.6	0	3224
12.4	0	4160
12.7	0	2490
13.8	1333	0
14.7	0	1499
14.9	0	3527
15.2	0	1701
15.2	0	1180
15.3	0	1615
15.4	427	0
15.4	0	3672
15.6	0	2769
15.8	0	1456
16.1	0	2388
16.4	2751	0
16.5	0	2882
16.6	607	0
16.7	0	1165
17	548	0
17	0	3988
17.1	0	1627
17.1	0	1313
17.2	0	2236
17.7	0	2563
17.7	0	1966
17.8	1020	0
18.4	0	1958
18.5	0	2012
18.6	0	1818
18.8	0	2303
18.8	0	2134
18.9	462	0
19.2	0	1125
19.5	0	1868
19.5	0	1543
19.5	0	1476
19.6	0	1784
20.3	0	1678
20.4	0	1809
20.7	0	1283
20.8	0	1488
21.1	0	1699
21.2	557	0
21.2	0	1842
21.2	0	1116
21.3	0	1512
21.7	0	802
21.8	0	1695
21.8	0	1299
22.5	0	1463
22.7	454	0
23.1	0	1693
23.3	313	0
23.4	232	0
24.6	0	1040
25.2	164	0
25.9	320	0
26.3	392	0
27.5	122	0
27.9	79	0
28	354	0
28.1	219	0
35.6	674	0
36.2	0	1174
38.5	326	0
40.8	141	0
66.8	38	0
158.4	2	0
