# Supplementary material for: A minority of final stacks yields superior amplitude in single-particle cryo-EM
Source: Nat Commun. 2023 Dec 10;14:7822. doi: 10.1038/s41467-023-43555-x (PMC10711021; doi:10.1038/s41467-023-43555-x)
Supplement: Supplementary file 4 — Source Data [file 41467_2023_43555_MOESM4_ESM.zip › Source Data/figure3/streptavidin/streptavidin_2d_classification.csv]

res	good	bad
4.4	2249	0
4.4	1485	0
4.4	1233	0
4.4	1030	0
4.4	1031	0
4.4	561	0
4.4	281	0
4.4	0	1148
4.4	0	1072
4.4	0	687
4.4	0	682
4.4	0	620
5.8	0	242
6.3	160	0
6.9	107	0
7.2	62	0
7.7	110	0
8	329	0
8	119	0
8	0	691
8.5	0	454
8.7	0	230
9	0	106
9.4	77	0
9.5	0	927
9.7	453	0
9.8	103	0
9.8	0	237
10	226	0
10	223	0
10.2	0	612
10.5	0	223
10.7	0	258
10.7	0	195
11	0	251
11.1	0	120
11.3	162	0
11.6	259	0
12	434	0
12.2	191	0
12.9	0	167
13.3	80	0
13.3	0	82
13.3	0	46
13.4	109	0
13.4	95	0
13.6	0	638
13.7	114	0
14.2	0	166
14.2	0	65
15	0	54
15.3	87	0
16.3	121	0
16.4	0	148
16.5	35	0
16.6	92	0
16.6	0	212
17.1	136	0
17.6	42	0
17.8	0	37
17.9	0	110
18	0	86
18.2	0	131
18.3	0	38
18.4	7	0
18.8	0	28
19.1	62	0
19.2	0	126
19.2	0	63
19.3	0	74
19.4	66	0
19.5	0	49
19.8	0	45
20.5	0	28
21.3	0	17
21.6	10	0
21.9	30	0
21.9	0	88
22.5	10	0
22.5	0	83
22.6	54	0
22.9	11	0
23.5	0	6
24.8	11	0
25.9	0	13
26.4	6	0
26.7	15	0
26.7	12	0
27.3	0	28
27.4	2	0
27.8	0	6
27.9	0	26
30.3	0	17
30.6	2	0
30.9	16	0
31	0	6
32.5	9	0
34.1	0	134
34.7	10	0
53.9	3	0
