# Supplementary material for: A minority of final stacks yields superior amplitude in single-particle cryo-EM
Source: Nat Commun. 2023 Dec 10;14:7822. doi: 10.1038/s41467-023-43555-x (PMC10711021; doi:10.1038/s41467-023-43555-x)
Supplement: Supplementary file 4 — Source Data [file 41467_2023_43555_MOESM4_ESM.zip › Source Data/figure3/apoferritin/apoferritin_2d_classification.csv]

res	good	bad
5.3	10090	0
5.3	9974	0
5.3	9585	0
5.3	9099	0
5.3	8903	0
5.3	8438	0
5.3	7791	0
5.3	7474	0
5.3	7009	0
5.3	6334	0
5.3	6265	0
5.3	6144	0
5.3	6063	0
5.3	6026	0
5.3	5835	0
5.3	5341	0
5.3	5280	0
5.3	4612	0
5.3	4580	0
5.3	4566	0
5.3	4514	0
5.3	4425	0
5.3	4311	0
5.3	4274	0
5.3	4163	0
5.3	4007	0
5.3	4003	0
5.3	3880	0
5.3	3770	0
5.3	3724	0
5.3	3492	0
5.3	3095	0
5.3	3067	0
5.3	2932	0
5.3	0	8442
5.3	0	8230
5.3	0	7525
5.3	0	6626
5.3	0	6577
5.3	0	6551
5.3	0	6265
5.3	0	6001
5.3	0	5622
5.6	0	5257
5.7	2660	0
5.7	0	5240
5.7	0	3051
5.8	0	7338
5.8	0	6286
5.8	0	5798
5.8	0	5725
5.8	0	5689
5.8	0	5492
5.8	0	5333
5.8	0	5257
5.8	0	5186
5.8	0	5141
5.8	0	5018
5.8	0	3515
5.9	0	4644
5.9	0	4163
5.9	0	4055
5.9	0	3741
6	0	4139
6.5	0	4012
7.4	0	2293
7.5	0	356
7.8	0	1398
8.1	0	1200
8.4	0	1064
8.5	0	1863
8.9	0	1269
9	0	701
9.1	0	609
9.2	0	847
9.5	0	947
9.6	0	1314
9.7	0	1882
9.8	0	706
10.7	0	1439
11	0	1103
17.5	0	869
19.4	26	0
19.5	0	354
26.1	0	216
30.9	0	258
35.5	2	0
48.4	2	0
48.4	1	0
50.3	1	0
51.4	9	0
56.1	2	0
60	1	0
63.5	5	0
65.1	3	0
65.1	1	0
65.1	1	0
